# Supplementary material for: Two Mitochondrial Barcodes for one Biological Species: The Case of European Kuhl's Pipistrelles (Chiroptera)
Source: PLoS One. 2015 Aug 4;10(8):e0134881. doi: 10.1371/journal.pone.0134881 (PMC4524706; doi:10.1371/journal.pone.0134881)
Supplement: S6 File — (ZIP) [file pone.0134881.s006.zip]

Archive with 547 entries (546 files):
- S6 File/
- S6 File/Read me.docx
- S6 File/TA102.01.txt
- S6 File/TA102.02.txt
- S6 File/TA102.03.txt
- S6 File/TA102.04.txt
- S6 File/TA102.05.txt
- S6 File/TA102.06.txt
- S6 File/TA102.07.txt
- S6 File/TA102.08.txt
- S6 File/TA103.01.txt
- S6 File/TA103.02.txt
- S6 File/TA103.03.txt
- S6 File/TA103.04.txt
- S6 File/TA103.05.txt
- S6 File/TA103.06.txt
- S6 File/TA103.07.txt
- S6 File/TA103.08.txt
- S6 File/TA103.09.txt
- S6 File/TA103.10.txt
- S6 File/TA103.11.txt
- S6 File/TA103.12.txt
- S6 File/TA103.13.txt
- S6 File/TA103.14.txt
- S6 File/TA103.15.txt
- S6 File/TA103.16.txt
- S6 File/TA103.17.txt
- S6 File/TA103.18.txt
- S6 File/TA103.19.txt
- S6 File/TA103.20.txt
- S6 File/TA103.21.txt
- S6 File/TA103.22.txt
- S6 File/TA103.23.txt
- S6 File/TA103.24.txt
- S6 File/TA103.25.txt
- S6 File/TA103.26.txt
- S6 File/TA103.27.txt
- S6 File/TA103.28.txt
- S6 File/TA103.29.txt
- S6 File/TA103.30.txt
- S6 File/TA103.31.txt
- S6 File/TA103.32.txt
- S6 File/TA104.01.txt
- S6 File/TA104.02.txt
- S6 File/TA104.03.txt
- S6 File/TA104.04.txt
- S6 File/TA104.05.txt
- S6 File/TA104.06.txt
- S6 File/TA104.07.txt
- S6 File/TA104.08.txt
- S6 File/TA104.09.txt
- S6 File/TA104.10.txt
- S6 File/TA104.11.txt
- S6 File/TA104.12.txt
- S6 File/TA104.13.txt
- S6 File/TA104.14.txt
- S6 File/TA104.15.txt
- S6 File/TA104.16.txt
- S6 File/TA104.17.txt
- S6 File/TA104.18.txt
- S6 File/TA104.19.txt
- S6 File/TA104.20.txt
- S6 File/TA104.21.txt
- S6 File/TA104.22.txt
- S6 File/TA104.23.txt
- S6 File/TA104.24.txt
- S6 File/TA104.25.txt
- S6 File/TA104.26.txt
- S6 File/TA104.27.txt
- S6 File/TA104.28.txt
- S6 File/TA104.29.txt
- S6 File/TA104.30.txt
- S6 File/TA104.31.txt
- S6 File/TA104.32.txt
- S6 File/TA105.01.txt
- S6 File/TA105.02.txt
- S6 File/TA105.03.txt
- S6 File/TA105.04.txt
- S6 File/TA105.05.txt
- S6 File/TA105.06.txt
- S6 File/TA105.07.txt
- S6 File/TA105.08.txt
- S6 File/TA105.09.txt
- S6 File/TA105.10.txt
- S6 File/TA105.11.txt
- S6 File/TA105.12.txt
- S6 File/TA105.13.txt
- S6 File/TA105.14.txt
- S6 File/TA105.15.txt
- S6 File/TA105.16.txt
- S6 File/TA105.17.txt
- S6 File/TA105.18.txt
- S6 File/TA105.19.txt
- S6 File/TA105.20.txt
- S6 File/TA105.21.txt
- S6 File/TA105.22.txt
- S6 File/TA105.23.txt
- S6 File/TA105.24.txt
- S6 File/TA105.25.txt
- S6 File/TA105.26.txt
- S6 File/TA105.27.txt
- S6 File/TA105.28.txt
- S6 File/TA105.29.txt
- S6 File/TA105.30.txt
- S6 File/TA105.31.txt
- S6 File/TA105.32.txt
- S6 File/TA106.01.txt
- S6 File/TA106.02.txt
- S6 File/TA106.03.txt
- S6 File/TA106.04.txt
- S6 File/TA106.05.txt
- S6 File/TA106.06.txt
- S6 File/TA106.07.txt
- S6 File/TA106.08.txt
- S6 File/TA106.09.txt
- S6 File/TA106.10.txt
- S6 File/TA106.12.txt
- S6 File/TA106.13.txt
- S6 File/TA106.14.txt
- S6 File/TA61.01.txt
- S6 File/TA61.01_trial_1.txt
- S6 File/TA61.01_trial_2.txt
- S6 File/TA61.01_trial_3.txt
- S6 File/TA61.02.txt
- S6 File/TA61.02_trial_1.txt
- S6 File/TA61.02_trial_2.txt
- S6 File/TA61.02_trial_3.txt
- S6 File/TA61.03.txt
- S6 File/TA61.03_trial_1.txt
- S6 File/TA61.03_trial_2.txt
- S6 File/TA61.03_trial_3.txt
- S6 File/TA61.04.txt
- S6 File/TA61.04_trial_1.txt
- S6 File/TA61.04_trial_2.txt
- S6 File/TA61.05.txt
- S6 File/TA61.05_trial_1.txt
- S6 File/TA61.05_trial_2.txt
- S6 File/TA61.05_trial_3.txt
- S6 File/TA61.06.txt
- S6 File/TA61.06_trial_1.txt
- S6 File/TA61.06_trial_2.txt
- S6 File/TA61.06_trial_3.txt
- S6 File/TA61.07.txt
- S6 File/TA61.07_trial_1.txt
- S6 File/TA61.07_trial_2.txt
- S6 File/TA61.07_trial_3.txt
- S6 File/TA61.08.txt
- S6 File/TA61.08_trial_1.txt
- S6 File/TA61.08_trial_2.txt
- S6 File/TA61.08_trial_3.txt
- S6 File/TA62.01.txt
- S6 File/TA62.01_trial_1.txt
- S6 File/TA62.01_trial_2.txt
- S6 File/TA62.01_trial_3.txt
- S6 File/TA62.02.txt
- S6 File/TA62.02_trial_1.txt
- S6 File/TA62.02_trial_2.txt
- S6 File/TA62.02_trial_3.txt
- S6 File/TA62.03.txt
- S6 File/TA62.03_trial_1.txt
- S6 File/TA62.03_trial_2.txt
- S6 File/TA62.03_trial_3.txt
- S6 File/TA62.04.txt
- S6 File/TA62.04_trial_1.txt
- S6 File/TA62.04_trial_2.txt
- S6 File/TA62.05.txt
- S6 File/TA62.05_trial_1.txt
- S6 File/TA62.05_trial_2.txt
- S6 File/TA62.05_trial_3.txt
- S6 File/TA62.06.txt
- S6 File/TA62.06_trial_1.txt
- S6 File/TA62.06_trial_2.txt
- S6 File/TA62.06_trial_3.txt
- S6 File/TA62.07.txt
- S6 File/TA62.07_trial_1.txt
- S6 File/TA62.07_trial_2.txt
- S6 File/TA62.07_trial_3.txt
- S6 File/TA62.08.txt
- S6 File/TA62.08_trial_1.txt
- S6 File/TA62.08_trial_2.txt
- S6 File/TA62.08_trial_3.txt
- S6 File/TA64.01.txt
- S6 File/TA64.02.txt
- S6 File/TA64.03.txt
- S6 File/TA64.04.txt
- S6 File/TA64.05.txt
- S6 File/TA64.08.txt
- S6 File/TA65.01.txt
- S6 File/TA65.02.txt
- S6 File/TA65.03.txt
- S6 File/TA65.04.txt
- S6 File/TA65.05.txt
- S6 File/TA65.06.txt
- S6 File/TA65.07.txt
- S6 File/TA65.08.txt
- S6 File/TA66.01.txt
- S6 File/TA66.01_trial_1.txt
- S6 File/TA66.02.txt
- S6 File/TA66.02_trial_1.txt
- S6 File/TA66.03.txt
- S6 File/TA66.03_trial_1.txt
- S6 File/TA66.04.txt
- S6 File/TA66.04_trial_1.txt
- S6 File/TA66.05.txt
- S6 File/TA66.06.txt
- S6 File/TA66.06_trial_1.txt
- S6 File/TA66.07.txt
- S6 File/TA66.07_trial_1.txt
- S6 File/TA66.08.txt
- S6 File/TA67+71.01.txt
- S6 File/TA67+71.01_trial_1.txt
- S6 File/TA67+71.02.txt
- S6 File/TA67+71.02_trial_1.txt
- S6 File/TA67+71.03.txt
- S6 File/TA67+71.03_trial_1.txt
- S6 File/TA67+71.04.txt
- S6 File/TA67+71.04_trial_1.txt
- S6 File/TA67+71.05.txt
- S6 File/TA67+71.05_trial_1.txt
- S6 File/TA67+71.06.txt
- S6 File/TA67+71.06_trial_1.txt
- S6 File/TA67+71.07.txt
- S6 File/TA67+71.07_trial_1.txt
- S6 File/TA67+71.08.txt
- S6 File/TA67+71.08_trial_1.txt
- S6 File/TA67.01.txt
- S6 File/TA67.02.txt
- S6 File/TA67.03.txt
- S6 File/TA67.04.txt
- S6 File/TA67.05.txt
- S6 File/TA67.06.txt
- S6 File/TA67.07.txt
- S6 File/TA67.08.txt
- S6 File/TA68.01.txt
- S6 File/TA68.02.txt
- S6 File/TA68.03.txt
- S6 File/TA68.04.txt
- S6 File/TA68.05.txt
- S6 File/TA68.06.txt
- S6 File/TA68.07.txt
- S6 File/TA68.08.txt
- S6 File/TA69.01.txt
- S6 File/TA69.02.txt
- S6 File/TA69.03.txt
- S6 File/TA69.04.txt
- S6 File/TA69.05.txt
- S6 File/TA69.06.txt
- S6 File/TA69.07.txt
- S6 File/TA69.08.txt
- S6 File/TA71.01.txt
- S6 File/TA71.02.txt
- S6 File/TA71.03.txt
- S6 File/TA71.04.txt
- S6 File/TA71.05.txt
- S6 File/TA71.06.txt
- S6 File/TA71.07.txt
- S6 File/TA71.08.txt
- S6 File/TA72.01.txt
- S6 File/TA72.02.txt
- S6 File/TA72.03.txt
- S6 File/TA72.04.txt
- S6 File/TA72.05.txt
- S6 File/TA72.06.txt
- S6 File/TA72.07.txt
- S6 File/TA72.08.txt
- S6 File/TA75+79.01.txt
- S6 File/TA75+79.02.txt
- S6 File/TA75+79.03.txt
- S6 File/TA75+79.04.txt
- S6 File/TA75+79.05.txt
- S6 File/TA75+79.06.txt
- S6 File/TA75+79.07.txt
- S6 File/TA75+79.08.txt
- S6 File/TA75+79.09.txt
- S6 File/TA75+79.10.txt
- S6 File/TA75+79.11.txt
- S6 File/TA75+79.12.txt
- S6 File/TA75+79.13.txt
- S6 File/TA75+79.14.txt
- S6 File/TA75+79.15.txt
- S6 File/TA75+79.16.txt
- S6 File/TA75+79.17.txt
- S6 File/TA75+79.18.txt
- S6 File/TA75+79.19.txt
- S6 File/TA75+79.20.txt
- S6 File/TA75+79.21.txt
- S6 File/TA75+79.22.txt
- S6 File/TA75+79.23.txt
- S6 File/TA75+79.24.txt
- S6 File/TA76+80.01.txt
- S6 File/TA76+80.03.txt
- S6 File/TA76+80.04.txt
- S6 File/TA76+80.05.txt
- S6 File/TA76+80.06.txt
- S6 File/TA76+80.07.txt
- S6 File/TA76+80.08.txt
- S6 File/TA76+80.09.txt
- S6 File/TA76+80.10.txt
- S6 File/TA76+80.11.txt
- S6 File/TA76+80.12.txt
[truncated: 247 more entries]
